# Supplementary material for: Characterizing Subjects Exposed to Humidifier Disinfectants Using Computed-Tomography-Based Latent Traits: A Deep Learning Approach
Source: Int J Environ Res Public Health. 2022 Sep 20;19(19):11894. doi: 10.3390/ijerph191911894 (PMC9565839; doi:10.3390/ijerph191911894)
Supplement: Supplementary file 1 [file ijerph-19-11894-s001.zip]

Archive with 1 entries (1 files):
- ijerph-1878886-supplementary.pdf
